# Supplementary material for: Walking with head-mounted virtual and augmented reality devices: Effects on position control and gait biomechanics
Source: PLoS One. 2019 Dec 4;14(12):e0225972. doi: 10.1371/journal.pone.0225972 (PMC6892508; doi:10.1371/journal.pone.0225972)
Supplement: S3 File — AR: augmented reality; VR: virtual reality. (XLSX) [file pone.0225972.s006.xlsx]

## Sheet: Sheet1
	Stride length (l)			Percentage stance (%)			Cadence (steps/min)			COP Area (cm^2)			Mediolateral boundary (m)			Anterioposterior boundary (m)			Hip flexion max (degree)			Hip extension max (degree)			Hip adduction max (degree)			Hip abduction max (degree)			Knee flexion max (degree)			Knee flexion min (degree)			Knee adduction max (degree)			Knee abduction max (degree)			Ankle dorsiflexion max (degree)			Ankle plantarflexion max (degree)			Ankle eversion max (degree)
Subject	Control	AR	VR	Control	AR	VR	Control	AR	VR	Control	AR	VR	Control	AR	VR	Control	AR	VR	Control	AR	VR	Control	AR	VR	Control	AR	VR	Control	AR	VR	Control	AR	VR	Control	AR	VR	Control	AR	VR	Control	AR	VR	Control	AR	VR	Control	AR	VR	Control
1	1.02394	1.00016	0.991667	0.697598	0.696883	0.698073	97.6622	99.9837	100.84	100.5	325.9	408.78	0.107223	0.218718	0.390533	0.0686659	0.103132	0.164108	31.14	30.25	33.08	13.16	12.5	9.99	2.57	1.94	2.38	13.02	13.88	14	69.65	68.51	70.84	12.8	10.08	11.62	-1.92	-1.13	-1.04	11.62	10.95	11.33	14.21	15.58	15.89	15.14	12.15	12.53	11.48
2	1.06405	0.99902	0.98366	0.688498	0.683413	0.671406	93.9803	100.098	101.661	149.36	587.92	668.71	0.16443	0.253609	0.331679	0.0865544	0.0880951	0.138711	24.36	14.8	16.48	11.89	24.34	19.72	2.22	5.53	1.99	7.64	6.15	8.6	69.88	72.49	72.71	1.99	10.19	9.33	23.52	20.63	21.84	-0.86	-0.83	-1.53	18.48	17.58	17.33	10.16	7.97	9.67	4.07
3	0.925817	0.848856	0.890278	0.677466	0.672892	0.687695	108.013	117.806	112.324	75.309	843.73	2013	0.0852708	0.235537	0.511176	0.0794886	0.133217	0.180689	23.95	25.74	21.67	13.36	10.12	13.8501	-0.31	2.7764	1.1032	8.69	5.01	5.88	55.35	52.7	49.66	1.21	-1.34	-2.9	9.9	13.2	12.96	2.89	1.17	0.94	13.88	9.6	10.07	8.82	10.8	10.45	-0.84
4	1.02582	1.00915	0.94469	0.671313	0.6698	0.66341	97.4833	99.0933	105.855	96.497	235.26	729.19	0.178368	0.181204	0.27238	0.0854615	0.0849685	0.138532	33.11	32.95	30.77	8.24	5.36	3.68	4.29	4.26	4.78	9.67	7.86	7.93	76.22	74.09	72.05	11.38	11.98	13.24	5.31	4.07	8.08	7.41	10.94	19.46	20.01	20.83	27.04	27.93	24.9	20.73	6.1
5	1.00482	0.891748	0.940441	0.689319	0.671955	0.676657	99.5203	112.139	106.333	32.795	436.07	1938.9	0.0645027	0.426413	0.642716	0.0607706	0.109945	0.215606	23.87	23.43	27.64	16.02	11.67	9.44	4.2	1.16	2.05	8.82	10.6	9.03	53.01	54.09	53.86	-2.94	-2.45	-2.85	1.76	1.17	1.9	13.66	15.28	11.44	9.65	9.6	5.56	22.24	19.32	21.2	9.04
6	0.992239	0.956536	0.87018	0.679644	0.682568	0.677262	100.782	104.544	114.919	80.269	160.58	284.29	0.104782	0.12343	0.21928	0.0615831	0.0799189	0.0783946	17.04	17.8	18.73	15.02	14.89	13.38	8.56	7.32	6.33	5.3	5.09	4.42	63.56	64.98	63.98	-0.91	-0.94	-0.41	11.87	13.3	13.68	1.52	1.58	1.32	15.42	15.37	15.79	12.3	12.34	10.7	4.88
7	1.08423	1.06021	1.01454	0.677149	0.680129	0.67626	92.2312	94.3207	98.5666	151.97	434.8	466.25	0.182613	0.218697	0.446071	0.0816719	0.129287	0.147905	22.88	22.17	24.56	9.03	10.29	11.35	7.04	9	8.68	7.85	5.21	5.33	59.11	61.15	56.85	-8.51	-5.43	-2.29	30.65	27.69	16.39	1.98	3.29	6.26	13.05	14.99	11.2	21.65	18.96	15.58	6.45
8	1.03252	0.909559	0.95866	0.685814	0.669808	0.659375	96.8508	109.943	104.312	98.419	853.87	819.32	0.124264	0.167888	0.232663	0.057671	0.120364	0.178375	29.98	36.54	36.64	8.61	1.97	-2.46	3.36	1.75	0.34	12.18	13.15	13.61	56.5	59.79	58.24	-1.92	3.08	6.12	26.36	23.51	24.36	2.1	3.13	1.71	6.47	7.43	8.88	17.58	13.47	9.53	3.63
9	1.00188	0.987337	1.04257	0.675143	0.671796	0.678359	99.8124	101.283	95.9172	111.34	510.7	920.33	0.084645	0.201274	0.332876	0.0563738	0.0882653	0.167773	24.53	23.65	24.7055	12.73	12.44	13.61	12.03	7.17	5.42873	4.71	9.45	12.1386	61.45	64.05	62.33	0.38	3.45	2.08	1.8	-1.87	3.1	20.52	19.1	18.6	14.16	14.72	18.26	17.39	13.06	15.58	10.65
10	1.03252	0.910376	0.95866	0.665324	0.643424	0.645796	96.8508	109.845	104.312	31.566	96.008	214.81	0.115716	0.106108	0.338745	0.0699595	0.0569153	0.141705	32.43	26.81	25.85	5.95	11.86	4.79	12.1999	11.8719	11.5005	12.55	9.37	10.34	44.81	38.54	40.56	-0.3	-1.67	-2.13	55.47	49.16	53.98	0.17	3.87	2.84	4.09	8.93	10.57	10.94	7.37	6.72	-0.12
11	1.08235	1.04779	1.05196	0.676404	0.676491	0.66923	92.3913	95.4386	95.0606	321.85	369.89	607.11	0.114655	0.201571	0.335465	0.089802	0.132549	0.153617	26.69	22.1	26.9264	-0.74	3.79	-5.35	10.2292	7.51146	5.22549	3.73	5.17	6.45	72.75	62.07	68.3	1.6	1.43	7.62	17.9585	29.9065	14.9947	20.8	15.93	30.18	20.5453	20.5687	27.1705	11.7422	9.13926	9.02707	8.95
12	1.07198	1.06038	0.962908	0.693392	0.694352	0.685474	93.2856	94.3062	103.852	279	460.15	2560.1	0.403721	0.206988	0.442835	0.17035	0.126283	0.208466	32.82	34.47	33.41	5.96	3.27	0.35	8.58	7.17	7.82	8.03	7.85	7.01	70.7	71.94	71.94	7.45	4.27	5.68	-1.2	0.23	-1.52	19.14	16.94	19.57	17.64	16	16.41	22.74	17.37	18.53	12.86
13	1.10792	1.08088	1.09208	0.680481	0.676039	0.6733	90.2588	92.517	91.5688	86.72	324.2	513.09	0.169072	0.465606	0.241727	0.124674	0.148507	0.202016	18.0387	18.04	22.72	13.21	15.57	10.45	4.49	3.43	4.3	8.65	10.03	9.96	62.14	58.89	65.93	-6.19	-3.61	-1.87	19.76	13.36	11.29	21.25	16.5	17.49	19.82	16.46	27.94	29.25	23.35	16.43	15.75
[truncated: 5 more columns]

## Sheet: Sheet2
Cadence (steps/min)			% Change			COP Area (cm^2)			Times			Hip flexion max (degree)			Hip extension max (degree)			ROM
Control	AR	VR	Norm AR	Norm VR		Control	AR	VR	Norm AR	Norm VR		Control	AR	VR	Control	AR	VR	Norm AR	Norm VR
97.6622	99.9837	100.84	0.0237706	0.0325424		100.5	325.9	408.78	3.24279	4.06746		31.14	30.25	33.08	13.16	12.5	9.99	44.3	42.75	43.07
93.9803	100.098	101.661	0.0650965	0.0817276		149.36	587.92	668.71	3.93626	4.47717		24.36	14.8	16.48	11.89	24.34	19.72	36.25	39.14	36.2
108.013	117.806	112.324	0.0906641	0.0399192		75.309	843.73	2013	11.2036	26.7299		23.95	25.74	21.67	13.36	10.12	13.8501	37.31	35.86	35.5201
97.4833	99.0933	105.855	0.0165155	0.0858774		96.497	235.26	729.19	2.438	7.55661		33.11	32.95	30.77	8.24	5.36	3.68	41.35	38.31	34.45
99.5203	112.139	106.333	0.126798	0.0684563		32.795	436.07	1938.9	13.2968	59.1218		23.87	23.43	27.64	16.02	11.67	9.44	39.89	35.1	37.08
100.782	104.544	114.919	0.0373249	0.140269		80.269	160.58	284.29	2.00052	3.54172		17.04	17.8	18.73	15.02	14.89	13.38	32.06	32.69	32.11
92.2312	94.3207	98.5666	0.0226555	0.0686906		151.97	434.8	466.25	2.86109	3.06804		22.88	22.17	24.56	9.03	10.29	11.35	31.91	32.46	35.91
96.8508	109.943	104.312	0.135184	0.0770411		98.419	853.87	819.32	8.67587	8.32482		29.98	36.54	36.64	8.61	1.97	-2.46	38.59	38.51	34.18
99.8124	101.283	95.9172	0.014729	-0.0390252		111.34	510.7	920.33	4.58685	8.26594		24.53	23.65	24.7055	12.73	12.44	13.61	37.26	36.09	38.3155
96.8508	109.845	104.312	0.134165	0.0770411		31.566	96.008	214.81	3.0415	6.80511		32.43	26.81	25.85	5.95	11.86	4.79	38.38	38.67	30.64
92.3913	95.4386	95.0606	0.0329825	0.028891		321.85	369.89	607.11	1.14926	1.88631		26.69	22.1	26.9264	-0.74	3.79	-5.35	25.95	25.89	21.5764
93.2856	94.3062	103.852	0.0109408	0.11327		279	460.15	2560.1	1.64928	9.17599		32.82	34.47	33.41	5.96	3.27	0.35	38.78	37.74	33.76
90.2588	92.517	91.5688	0.0250189	0.0145134		86.72	324.2	513.09	3.73847	5.91663		18.0387	18.04	22.72	13.21	15.57	10.45	31.2487	33.61	33.17
96.8555	102.409	102.732	0.0566035	0.0607087		124.277	433.775	934.145	4.75541	11.4567		26.2184	25.2885	26.3986	10.1877	10.6208	7.9077	36.4061	35.9092	34.3063
4.67825	7.90225	6.59221	0.0482644	0.0457745		86.2423	229.27	745.093	3.83041	15.6149		5.3814	6.71682	5.91074	4.63348	6.08263	7.24724	4.91424	4.17689	4.91717
	-0.855233						-1.78685						0.152797			-0.0800982
	-1.02818						-1.52697						-0.0318892			0.37485
	-0.0444554						-0.907718						-0.175472			0.405521
	10.8864	0.000431755					12.5526	0.00244787					0.692953	0.509827		2.79178	0.0812698
C vs AR	0.0038616					C vs AR	0.00159947					C vs AR	1		C vs AR	1
C vs VR	0.00149895					C vs VR	0.00542375					C vs VR	1		C vs VR	0.310468
AR vs VR	1					AR vs VR	0.0571656					AR vs VR	0.500694		AR vs VR	0.0480157
